# Supplementary material for: 12-Month Trajectories of Health-Related Quality of Life Following Hospitalization in German Cancer Centers—A Secondary Data Analysis
Source: Curr Oncol. 2024 Apr 23;31(5):2376–92. doi: 10.3390/curroncol31050177 (PMC11120277; doi:10.3390/curroncol31050177)
Supplement: Supplementary file 1 [file curroncol-31-00177-s001.zip]

Archive with 1 entries (1 files):
- curroncol-2935019-supplementary.pdf
